# Supplementary material for: Chromosome-level draft genome of a diploid plum (Prunus salicina)
Source: Gigascience. 2020 Dec 10;9(12):giaa130. doi: 10.1093/gigascience/giaa130 (PMC7727024; doi:10.1093/gigascience/giaa130)
Supplement: giaa130_Supplemental_Files [file giaa130_supplemental_files.zip]

Archive with 2 entries (2 files):
- Supplementary Figures.pdf
- Supplementary Tables-9-28.xlsx
