# Supplementary material for: Chromosome-level draft genome of a diploid plum (Prunus salicina)
Source: Gigascience. 2020 Dec 10;9(12):giaa130. doi: 10.1093/gigascience/giaa130 (PMC7727024; doi:10.1093/gigascience/giaa130)
Supplement: giaa130_Supplemental_Files [file giaa130_supplemental_files.zip › Supplementary Tables-9-28.xlsx]

## Sheet: Table S1
Table S1 Statistics of P. salicina genome sequencing data.
Pair-end libraries	Platform	Insert size	Total data(G)	Read Length	Sequence Coverage (×) *
Illumina	Illumina HiSeq	350bp	26.6	150bp	85.4
Pacbio reads	Pacbio Sequel	20kb	52.9	-	169.7
Hi-C	Illumina HiSeq	350bp	59.1	150bp	189.5
*Sequence coverage was calculated based on the genome size of 311.82 Mb according to k-mer analysis.

## Sheet: Table S2
Table S2 Statistics of characteristics of PacBio long-reads.
Read_type	Read_Base	Read_Number	Read_length (max)	Read_length (mean)	Read_length (N50)
Subreads	52898322996	5299505	238691	9981	13238

## Sheet: Table S3
Table S3 Statistics of Hi-C sequencing data.
Sample	Total reads processed	Percentage of paired	Total pairs	Valid pairs	Unique di-tags	Effect rate
P. Sacilina	20000000	0.323	6465873	5751374	5619577	0.281

## Sheet: Table S4
Table S4 Estimation of the genome size using k-mer analysis.
Kmer	Depth	Kmer number	Genome size (Mb)	Heterozygous rate (%)	Repeat rate (%)
17	61	19341904177	311.82	0.7	54.49

## Sheet: Table S5
Table S5 Summary of assembled 8 pseudochromosomes of P. Salicina.
Chromosome	Length(bp)	Telomere
Chr1	54530904	-
Chr2	37657874	-
Chr3	31821073	Both
Chr4	32324625	-
Chr5	23698873	-
Chr6	36292479	Both
Chr7	29970493	-
Chr8	28122362	Single
Linked total	274418683
Unlinked total	9770727
Linked Percent	0.9656

## Sheet: Table S6
Table S6 Summary of the genome assembly of P. Salicina.
	Length		Number
	Contig (bp)	Scaffold(bp)	Contig	Scaffold
Total	284189410	284209110	272	75
Max	7579606	54530904	-	-
Number>=2000	-	-	272	75
N50	1777944	32324625	45	4
N60	1337234	31821073	64	5
N70	1065537	29970493	87	6
N80	805792	28122362	118	7
N90	566767	23698873	160	8

## Sheet:  Table S7
Table S7 Statistics of mapping ratio in genome.
Type	Content	Value
Reads	Mapping rate (%)	96.93
Genome	Average sequencing depth (×）	82.17
	Coverage (%)	98.81
	Coverage at least 4× (%)	98.48
	Coverage at least 10× (%)	98.06
	Coverage at least 20× (%)	97.13

## Sheet: Table S8
Table S8 Summary of the transcriptome and their mapping rate on the genome assembly.
Sample name	Branch	Flower	Leaf	Young fruit pericarp	Young fruit pulp	Matured fruit
Raw reads	51698918	48037308	54,55,9566	57811844	49317940	50000240
Clean reads	46609866	46567866	50724384	53262650	45929652	46314156
Total mapped	43086245	44135269	47923103	50061621	42884969	44116142
	0.9244	0.9478	0.9448	0.9399	0.9337	0.9525
Multiple mapped	3236993	3488594	3681276	3519066	3044092	3123506
	0.0694	0.0749	0.0726	0.0661	0.0663	0.0674
Uniquely mapped	39849252	40646675	44241827	46542555	39840877	40992636
	0.855	0.8728	0.8722	0.8738	0.8674	0.8851

## Sheet: Table S9
Table S9 Number and density of SNPs in P. salicina genome.
Type	Number	Proportion (%)
All SNPs	665823	0.2644
Heterozygous SNPs	662155	0.2629
Homozygous SNPs	3668	0.0015

## Sheet: Table S10
Table S10 Assessment of CEGMA.
Species	Completec		Complete + Partiald
	Prota	Completeness (%)b	Proteins	Completeness (%)
P.salicina	229	92.34	234	94.35
a Prots: The number of core genes assembled in P.salicina.
b Completeness: The number of core genes in P. salicina / 248 (the total number of the set of core genes), while the set of 248 core genes were conserved in 6 model eukaryotes.
c 'Complete' refers to those predicted proteins has an alignment length that is over 70% of the protein length.
d 'Partial' refers to the proteins that exceeds a pre-computed minimum alignment score, but not complete.

[truncated: 5 more sheets: Table S11, Table S12, Table S13, Table S14, Table S15]
